# Supplementary material for: Nonlinear Vibrations and Potential Instabilities of a Nanochassis Traveling a Route with Arbitrarily Tiny Irregularities
Source: Nanomaterials (Basel). 2026 Jun 18;16(12):768. doi: 10.3390/nano16120768 (PMC13304772; doi:10.3390/nano16120768)
Supplement: Supplementary file 1 [file nanomaterials-16-00768-s001.zip]

Archive with 1 entries (1 files):
- nanomaterials-4199778-supplementary.pdf
